# Supplementary material for: Making CT Dose Monitoring Meaningful: Augmenting Dose with Imaging Quality
Source: Tomography. 2023 Apr 7;9(2):798–809. doi: 10.3390/tomography9020065 (PMC10145563; doi:10.3390/tomography9020065)
Supplement: Supplementary file 1 [file tomography-09-00065-s001.zip]

Archive with 1 entries (1 files):
- tomography-2310635-supplementary.pdf
